# Supplementary material for: Development and Optimization of Kunzea ericoides Nanoemulgel Using a Quality by Design Approach for Transdermal Anti-Inflammatory Therapy
Source: Gels. 2025 May 27;11(6):400. doi: 10.3390/gels11060400 (PMC12192126; doi:10.3390/gels11060400)
Supplement: Supplementary file 1 [file gels-11-00400-s001.zip]

Archive with 1 entries (1 files):
- gels-3585126-supplementary.pdf
